# Supplementary material for: Impact of type 2 diabetes treated with non-insulin medication and number of diabetes-coexisting diseases on EQ-5D-5 L index scores in the Finnish population
Source: Health Qual Life Outcomes. 2019 Jul 8;17:117. doi: 10.1186/s12955-019-1187-9 (PMC6615142; doi:10.1186/s12955-019-1187-9)
Supplement: Supplementary file 4 — A Marginal effects estimated with two-part model for the association between NI-T2D and EQ-5D-5 L disutility score (i.e., 1 – EQ-5D-5 L index score) (N = 4998). The marginal effects of the two-part model used in calculating EQ-5D-5 L index scores. 4 B Marginal effects estimated with two-part model for the association between NI-T2D and crosswalk EQ-5D-3 L disutility score (i.e., 1 – crosswalk EQ-5D-3 L index score) (N = 4998). The marginal effects of the two-part model used in calculating EQ-5D-5 L/3 L Crosswalk index scores. (ZIP 34 kb) [file 12955_2019_1187_MOESM4_ESM.zip]

Archive with 2 entries (2 files):
- Additional file 4A.docx
- Additional file 4B.docx
